# Supplementary material for: Monolingual and bilingual language networks in healthy subjects using functional MRI and graph theory
Source: Sci Rep. 2021 May 19;11:10568. doi: 10.1038/s41598-021-90151-4 (PMC8134560; doi:10.1038/s41598-021-90151-4)
Supplement: Supplementary file 2 — Supplementary Information 2. [file 41598_2021_90151_MOESM2_ESM.xlsx]

## Sheet: Table1
Subject ID	Language Fluency	Age	Sex	1) Please list all the languages you know in order of dominance:	2) Please list all the languages you know in order of acquisition (your native language first):	3) Please list what percentage of time you are currently and on average exposed to each language. (Your percentages should add up to 100%):	4) When choosing to read a text available in all your languages, in what percentage of cases would you choose to read it in each of your languages? Assume that the original was written in another language, which is unknown to you. (Your percentages should add up to 100%):	5) When choosing a language to speak with a person who is equally fluent in all you languages, what percentages of time would you choose to speak each language? Please report percent of time. (Your percentages should add up to 100%):	6) Please name the cultures with which you identify. On a scale from zero to ten, please rate the extent to which you identify with each culture. (Examples of possible cultures include US-American, Chinese, Jewish-Orthodox, etc.):	7) Highest education level (or the approximate US equivalent to a degree obtained in another country):	8) Date of immigration to the USA, if applicable:	9) Have you ever had the following? (choice=Vision problem)	9) Have you ever had the following? (choice=Hearing impairment)	9) Have you ever had the following? (choice=Language disability)	9) Have you ever had the following? (choice=Learning disability)	If yes, please explain (including any corrections):
1	Monolingual	40	Male	English	English	English: 100%	English: 100%	English: 100%	US-American: 10/10	College		No	No	No	No
2	Bilingual	59	Male	English Spanish	Spanish English	English: 95% Spanish: 5%	Spanish: 50% English: 50%	English: 60% Spanish: 40%	US-American: 7/10 Cuban American: 7/10 Spanish: 5/10	Graduate School	1974-02-01	Yes	No	No	No	wear glasses
3	Monolingual	57	Female	English	English	English: 100%	English: 100%	English: 100%	US-American: 10/10	College		Yes	No	No	No	wear glasses
4	Bilingual	36	Male	Spanish English	Spanish English	Spanish: 20% English: 80%	English: 90% Spanish: 10%	English: 90% Spanish: 10%	African American: 6/10 Chinese: 6/10 Jewish: 5/10 US-American: 6/10 Indian: 7/10	Less than High School	1994-01-01	Yes	No	No	No	wear glasses
5	Bilingual	37	Female	Spanish English	Spanish English	English: 80% Spanish: 20%	English: 50% Spanish: 50%	English: 50% Spanish: 50%	Latin: 6/10 US American: 5/10	College	1997-01-01	Yes	No	No	No	wear glasses
6	Bilingual	44	Male	English Spanish	Spanish English	English: 85% Spanish: 15%	English: 100% Spanish: 0%	English: 75% Spanish: 25%	American: 10/10 Latino: 10/10	Graduate School		Yes	No	No	No	wear glasses
7	Monolingual	35	Female	English	English	English: 100%	English: 100%	English: 100%	US-American: 10/10	Graduate School		No	No	No	No
8	Bilingual	35	Female	Spanish English	Spanish English	Spanish: 100% English: 100%	English: 100% Spanish: 90%	Spanish: 90% English: 100%	Spanish: 10/10 American: 5/10	College	1996-11-01	Yes	No	No	No	wear glasses
9	Bilingual	36	Male	Spanish English	Spanish English	Spanish: 50% English: 50%	English: 70% Spanish: 30%	English: 50% Spanish: 50%	Latino: 10/10	College	1988-11-01	Yes	No	No	No	wear glasses
10	Monolingual	58	Male	English	English	English: 100%	English: 100%	English: 100%	American: 10/10 Italian: 3/10	College		Yes	No	No	No	wear glasses
11	Monolingual	44	Male	English	English	English: 100%	English: 100%	English: 100%	Jewish: 10/10	College		No	No	No	No
12	Bilingual	35	Female	English Spanish	Spanish English	English: 50% Spanish: 50%	English: 50% Spanish: 50%	English: 25% Spanish: 75%	Hispanic: 10/10 US-American: 10/10	College		No	No	No	No
13	Monolingual	33	Male	English	English	English: 100%	English: 100%	English: 100%	American: 10/10 Haitian: 2/10	College		No	No	No	No
14	Monolingual	38	Male	English	English	English: 100%	English: 100%	English: 100%	US-American: 10/10	College		Yes	No	No	No	wear glasses
15	Monolingual	52	Female	English	English	English: 100%	English: 100%	English: 100%	Caribbean-American: 10/10	College		No	No	No	No
16	Bilingual	40	Female	English Spanish	Spanish English	English: 80% Spanish: 20%	English: 90% Spanish: 10%	English: 60% Spanish: 40%	US-American: 10/10 Ecuadorian: 10/10	Masters		Yes	No	No	No	wear glasses
Table 1	LEAP-Q 1-2

## Sheet: Table2
Subject ID	Assessment Number	Language:	This is my _________ language.	Age: began acquiring this language:	Age: became fluent in this language:	Age: began reading in this language:	Age: became fluent reading in this language:	Years spent in country where this language is spoken	Years spent in a family where this language is spoken	Years spent in a school and/or working environment where this language is spoken	Speaking	Understanding	Reading	Interacting with friends	Interacting with family	Reading	Language tapes/self-instruction	Watching TV	Listening to the radio	Interacting with friends	Interacting with family	Watching TV	Listening to radio/music	Reading	Language-lab/self-instruction	In your perception, how much of a foreign accent do you have in this language?	How frequently others identify you as a non-native speaker based on your accent in this language:
1	1	English	Native	1	4	5	10	40	40	36	10	10	10	7	10	8	0	5	0	10	10	10	10	10	10	0	0
2	1	Spanish	Native	0	2	3.5	4	15	35	15	10	10	10	9	10	10	0	7	8	1	3	3	4	3	0	1	1
	2	English	Second	15	20	15	20	44 years 8 months	30	44 years 8 months	9	10	10	10	3	10	0	10	10	9	9	8	8	9	0	4	4
3	1	English	Native	0	1	3	5	57	57	57	9	9	9	10	10	10	8	10	8	10	10	10	10	10	10	0	0
4	1	Spanish	Native	0	5	7	10	12 years, 6 months	24 years	12 years	8	9	8	8	10	7	0	7	8	5	7	8	8	6	0	6	4
	2	English	Second	11	21	14	21	25	25	25	7	8	7	8	8	9	7	9	9	9	8	9	9	9	7	6	7
5	1	Spanish	Native	0	3	4	5	17	17	17	10	10	10	9	10	10	1	10	10	4	5	5	7	7	5	0	2
	2	English	Second	17	21	27	21	20 years, 5 months	18	18	9	9	9	10	10	10	10	10	10	5	10	9	9	9	10	6	10
6	1	Spanish	Native	0	3	3	4	0	25	0	6	7	8	1	10	5	0	5	5	3	2	1	1	1	0	1	1
	2	English	Second	5	5	5	5	44 years, 8 months	30	44 years, 8 months	10	10	10	10	1	10	0	8	8	10	7	10	10	10	0	1	0
7	1	English	Native	1	10	4	10	35	35	35	9	9	9	8	10	8	0	5	5	10	10	10	10	10	0	0	0
8	1	Spanish	Native	0	4	5	8	35	35	30	10	10	10	10	10	10	0	0	0	10	10	0	0	10	0	0	0
	2	English	Second	14	18	14	18	21	6	21	9	9	9	9	10	10	10	5	5	5	10	5	9	10	10	6	10
9	1	Spanish	Native	0	4	4	6	6	18	2	9	9	9	9	10	9	0	2	5	5	5	2	4	5	2	5	5
	2	English	Second	5	8	8	9	30	18	30	9	9	9	9	1	9	1	9	9	10	5	8	6	5	8	4	5
10	1	English	Native	0	4	5	9	57	57	57	10	10	10	8	9	9	0	8	8	10	10	10	10	10	0	0	0
11	1	English	Native	0	5	6	7	44	44	44	9	9	9	9	9	9	9	9	9	9	9	9	9	9	9	0	0
12	1	Spanish	Native	1	1	6	6	6 years	35 years, 6 months	35 years, 6 months	9	9	9	10	10	10	10	10	10	10	10	8	10	9	9	4	5
	2	English	Second	2	2	6	6	35 years, 6 months	35 years, 6 months	35 years, 6 months	9	9	9	10	5	10	10	10	10	10	10	10	10	10	10	4	5
13	1	English	Native	1	1	1	1	33	33	33	10	10	10	10	10	10	10	10	10	10	10	10	10	10	10	10	10
14	1	English	Native	0	2	3	4	38 years, 11 months	38 years, 11 months	35 years, 11 months	10	10	10	7	10	10	0	7	5	10	10	10	10	10	0	0	10
15	1	English	Native	0	4	5	9	52	52	48	10	10	10	5	10	10	0	9	9	10	10	10	10	10	0	0	1
16	1	Spanish	Native	0	3	14	14	39 months	26 years	10 years	9	9	6	1	10	5	0	10	10	2	6	4	4	4	1	2	1
	2	English	Second	4	4	5	5	40	35	35	10	10	10	10	5	10	10	10	10	10	10	10	10	10	10	0	0
Table 2	LEAP-Q 3-4

## Sheet: Table3
Subject ID	Assessment Type	Assessment Number	Language Fluency	1) Doing regular shopping/Haciendo compras regulares	2) Doing regular banking/Haciendo banca regulares	3) Attending an English/Spanish speaking doctor Asistiendo a un medico que habla Ingles/Espanol	4) Discussing finances with the bank manager/Discutiendo las finanzas con el gerente del banco
1	English Assessment	1	Monolingual	4	4	4	4
2	Spanish Assessment	1	Bilingual	4	4	4	3
	English Assessment	2		4	4	4	4
3	English assessment	1	Monolingual	4	4	4	4
4	Spanish Assessment	1	Bilingual	3	3	4	3
	English Assessment	2		3	3	4	3
5	Spanish Assessment	1	Bilingual	4	4	4	4
	English Assessment	2		4	4	4	4
6	Spanish Assessment	1	Bilingual	4	4	4	3
	English Assessment	2		4	4	4	4
7	English Assessment	1	Monolingual	4	4	4	4
8	Spanish Assessment	1	Bilingual	4	4	4	3
	English Assessment	2		4	4	4	3
9	Spanish Assessment	1	Bilingual	4	4	4	4
	English Assessment	2		4	4	4	4
10	English Assessment	1	Monolingual	4	4	4	4
11	English Assessment	1	Monolingual	4	4	4	4
12	Spanish assessment	1	Bilingual	4	4	4	3
	English assessment	2		4	4	4	3
13	English Assessment	1	Monolingual	4	4	4	4
14	English assessment	1	Monolingual	4	4	4	4
15	English assessment	1	Monolingual	4	4	4	4
16	Spanish assessment	1	Bilingual	4	3	3	3
	English assessment	2		4	4	4	4
Table 3	Proficiency assessment.
1=native language
2=acquired language
3=very good proficiency
4=excellent proficiency
